# Supplementary material for: A New Strategy for Mapping Epitopes of LACK and PEPCK Proteins of Leishmania amazonensis Specific for Major Histocompatibility Complex Class I
Source: Int J Mol Sci. 2023 Mar 22;24(6):5972. doi: 10.3390/ijms24065972 (PMC10054446; doi:10.3390/ijms24065972)
Supplement: Supplementary file 1 [file ijms-24-05972-s001.zip]

Archive with 1 entries (1 files):
- ijms-2156438-supplementary.pdf
